# Supplementary material for: Glycosylation of Epigallocatechin Gallate by Engineered Glycoside Hydrolases from Talaromyces amestolkiae: Potential Antiproliferative and Neuroprotective Effect of These Molecules
Source: Antioxidants (Basel). 2022 Jul 5;11(7):1325. doi: 10.3390/antiox11071325 (PMC9312355; doi:10.3390/antiox11071325)
Supplement: Supplementary file 1 [file antioxidants-11-01325-s001.zip]

Archive with 1 entries (1 files):
- antioxidants-1764480-supplementary.pdf
